# Supplementary material for: Endosymbiotic bacteria in honey bees: Arsenophonus spp. are not transmitted transovarially
Source: FEMS Microbiol Lett. 2016 Jun 7;363(14):fnw147. doi: 10.1093/femsle/fnw147 (PMC4941583; doi:10.1093/femsle/fnw147)
Supplement: Supplementary Data [file fnw147_supplementary_data.zip]

Archive with 1 entries (1 files):
- Supplementary_material.docx
